# Supplementary material for: Blood pH Analysis in Combination with Molecular Medical Tools in Relation to COVID-19 Symptoms
Source: Biomedicines. 2023 May 11;11(5):1421. doi: 10.3390/biomedicines11051421 (PMC10216059; doi:10.3390/biomedicines11051421)
Supplement: Supplementary file 1 [file biomedicines-11-01421-s001.zip]

Archive with 1 entries (1 files):
- biomedicines-2294535-supplementary.pdf
